# Supplementary material for: Development of a novel prediction model based on protein structure for identifying RPE65-associated inherited retinal disease (IRDs) of missense variants
Source: PeerJ. 2023 Aug 2;11:e15702. doi: 10.7717/peerj.15702 (PMC10404030; doi:10.7717/peerj.15702)
Supplement: Supplemental Information 1 [file peerj-11-15702-s006.zip]

Archive with 40 entries (39 files):
- code/
- code/.Rhistory
- code/barplot.R
- __MACOSX/code/._barplot.R
- code/min.pdf
- code/logistics.R
- __MACOSX/code/._logistics.R
- code/.DS_Store
- __MACOSX/code/._.DS_Store
- code/chi-test&forest.R
- __MACOSX/code/._chi-test&forest.R
- code/Calibration.R
- __MACOSX/code/._Calibration.R
- code/lasso.R
- __MACOSX/code/._lasso.R
- code/Nom1.pdf
- __MACOSX/code/._Nom1.pdf
- code/revision-0502.RData
- __MACOSX/code/._revision-0502.RData
- code/ROC.R
- __MACOSX/code/._ROC.R
- code/input-vus.txt
- __MACOSX/code/._input-vus.txt
- code/data.xlsx
- __MACOSX/code/._data.xlsx
- code/vus.pdf
- __MACOSX/code/._vus.pdf
- code/BLOSUM 62.pdf
- __MACOSX/code/._BLOSUM 62.pdf
- code/input.txt
- __MACOSX/code/._input.txt
- code/ROC.pdf
- __MACOSX/code/._ROC.pdf
- code/Nom.R
- __MACOSX/code/._Nom.R
- code/.RData
- code/lambda.pdf
- code/mylog.csv
- code/Calibration.pdf
- __MACOSX/code/._Calibration.pdf
