# Supplementary material for: Development of a novel prediction model based on protein structure for identifying RPE65-associated inherited retinal disease (IRDs) of missense variants
Source: PeerJ. 2023 Aug 2;11:e15702. doi: 10.7717/peerj.15702 (PMC10404030; doi:10.7717/peerj.15702)
Supplement: Supplemental Information 1 [file peerj-11-15702-s006.zip › code/barplot.R]

###figure 4A
setwd("/Users/jessicademac/Desktop/04-peerj/revision/03-validation-VUS")
library(ggplot2)
rt<-read.table("input.txt",header=T,sep="\t")
vus=rt[,1]
score=rt[,2]
risk=rt[,3]

ggplot(data = rt, mapping = aes(x =score , y = reorder(vus,score),fill = risk))+ 
        geom_bar(stat = 'identity', width =0.7,position = position_dodge(0.7))+
theme_bw()+scale_fill_brewer(palette = "OrRd")
  theme(panel.background = element_rect(fill = "transparent"),#background
        axis.ticks.length = unit(0.4,"lines"),#length
        axis.ticks = element_line(color = "black"),#color
        axis.line = element_line(size = 0.5,
                                 colour = "black"),#frame
        axis.title = element_text(colour = "black",
                                  size = 10,
                                  face = "bold"),#text
        axis.text = element_text(colour = "black",
                                 size = 8,
                                 face = "bold"),#x,y_text
        text = element_text(size = 8,
                            color = "black",
                            family = "Helvetica")
        )#text_Helvetica


RColorBrewer::display.brewer.all()
