# Supplementary material for: Development of a novel prediction model based on protein structure for identifying RPE65-associated inherited retinal disease (IRDs) of missense variants
Source: PeerJ. 2023 Aug 2;11:e15702. doi: 10.7717/peerj.15702 (PMC10404030; doi:10.7717/peerj.15702)
Supplement: Supplemental Information 1 [file peerj-11-15702-s006.zip › code/logistics.R]

#install.packages("rms")

library(rms)

setwd("/Users/jessicademac/Desktop/分子模拟2/投稿/04-peerj/revision/revision-peerj/code")###directory

non_tumor<-read.table("input.txt",header=T,sep="\t")

ddist <- datadist(non_tumor)
options(datadist="ddist")  

mylog<- glm(Disease~helix+beta_sheet+helix_helix_interacs+strands+beta_bulges+Fe.iron_center.+active_site_cavity+dimer_mediating_residues+blosum_62,family=binomial(link = "logit"),data = non_tumor)  ####choose what we get from the lasso analysis 
summary(mylog)
coefficients(mylog)
exp(coefficients(mylog))
exp(confint(mylog))
