# Supplementary material for: Development of a novel prediction model based on protein structure for identifying RPE65-associated inherited retinal disease (IRDs) of missense variants
Source: PeerJ. 2023 Aug 2;11:e15702. doi: 10.7717/peerj.15702 (PMC10404030; doi:10.7717/peerj.15702)
Supplement: Supplemental Information 1 [file peerj-11-15702-s006.zip › code/chi-test&forest.R]

setwd("/Users/jessicademac/Desktop/分子模拟2/投稿/04-peerj/revision/01-fisher/0103") 
##########fisher检验###########
mydata<-read.table("input.txt",header=T,sep="\t")

fisher.test(mydata,alternative='two.sided')
fisher.test(mydata,alternative='greater')


###chi test 
S2=matrix(c(7,47,124,266), nrow = 2)###change here
S3<-chisq.test(S2,correct = FALSE)  
S3$expected  
fisher.test(S2,alternative='two.sided')
#install.packages("epiDisplay")
library(epiDisplay) 
cci(cctable=S2)


####draw a forest plot
#install.packages("forestploter")
library(forestploter)
library(readxl)
dt<-read.table("forest.txt",header=T,sep="\t")
dt$Subgroups <- ifelse(is.na(dt$OR),
                       dt$Subgroups,
                       paste0("      ", dt$Subgroups))
dt$` ` <- paste(rep(" ", 20), collapse = " ")
dt$`OR (95% CI)` <- ifelse(is.na(dt$OR), "",
                           sprintf("%.2f (%.2f to %.2f)",
                                   dt$OR, dt$LowerCI, dt$UpperCI))
plot <- forest(dt[, c(1, 5, 6)],
               est = dt$OR,
               lower = dt$LowerCI,
               upper = dt$UpperCI,
               ci_column = 2,
               ref_line = 1,
               arrow_lab = c("Normal", "RPE65-IRDs"),
               xlim = c(0, 22),
               #footnote = "Odds Ratio,OR"
)
plot
