# Supplementary material for: Development of a novel prediction model based on protein structure for identifying RPE65-associated inherited retinal disease (IRDs) of missense variants
Source: PeerJ. 2023 Aug 2;11:e15702. doi: 10.7717/peerj.15702 (PMC10404030; doi:10.7717/peerj.15702)
Supplement: Supplemental Information 1 [file peerj-11-15702-s006.zip › code/Calibration.R]

#Figure 3B
#install.packages("rms")

library(rms)

#setwd("")##directory
###choose what we need
non_tumor<-read.table("input.txt",header=T,sep="\t")
non_tumor$beta_sheet<-factor(non_tumor$beta_sheet,labels=c("No","Yes"))
non_tumor$gamma_turns<-factor(non_tumor$gamma_turns,labels=c("No","Yes"))
non_tumor$beta_turns<-factor(non_tumor$beta_turns,labels=c("No","Yes"))
non_tumor$helices<-factor(non_tumor$helices,labels=c("No","Yes"))
non_tumor$helix_helix_interacs<-factor(non_tumor$helix_helix_interacs,labels=c("No","Yes"))
non_tumor$strands<-factor(non_tumor$strands,labels=c("No","Yes"))
non_tumor$beta_hairpins<-factor(non_tumor$beta_hairpins,labels=c("No","Yes"))
non_tumor$beta_bulges<-factor(non_tumor$beta_bulges,labels=c("No","Yes"))
non_tumor$Fe.iron_center.<-factor(non_tumor$Fe.iron_center.,labels=c("No","Yes"))
non_tumor$active_site_cavity<-factor(non_tumor$active_site_cavity,labels=c("No","Yes"))
non_tumor$membrane_binding_residues<-factor(non_tumor$membrane_binding_residues,labels=c("No","Yes"))
non_tumor$dimer_mediating_residues<-factor(non_tumor$dimer_mediating_residues,labels=c("No","Yes"))

ddist <- datadist(non_tumor)
options(datadist="ddist")
mylog<-lrm(Disease~helix+beta_sheet+helix_helix_interacs+strands+beta_bulges+Fe.iron_center.+active_site_cavity+dimer_mediating_residues+blosum_62,data=non_tumor,x=T,y=T)
mycal<-calibrate(mylog,method="boot",B=1000)
pdf("Calibration.pdf")
plot(mycal,xlab="Nomogram-predicted probability of RPE65-IRDs",ylab="Actual diagnosed RPE65-IRDs (proportion)",sub=F)
dev.off()
