# Supplementary material for: Development of a novel prediction model based on protein structure for identifying RPE65-associated inherited retinal disease (IRDs) of missense variants
Source: PeerJ. 2023 Aug 2;11:e15702. doi: 10.7717/peerj.15702 (PMC10404030; doi:10.7717/peerj.15702)
Supplement: Supplemental Information 1 [file peerj-11-15702-s006.zip › code/lasso.R]

#Figure 2A,2B
#install.packages("glmnet")
library(glmnet)

setwd("/Users/jessicademac/Desktop/分子模拟2/投稿/04-peerj/revision/revision-peerj/code") #directory
mydata<-read.table("input.txt",header=T,sep="\t") #read data

v1<-as.matrix(mydata[,c(3:19)]) 
v2 <-mydata[,2]
myfit <- glmnet(v1, v2, family = "binomial")
pdf("lambda.pdf")
plot(myfit, xvar = "lambda", label = TRUE)
dev.off()

myfit2 <- cv.glmnet(v1, v2, family="binomial")
pdf("min.pdf")
plot(myfit2)
abline(v=log(c(myfit2$lambda.min,myfit2$lambda.1se)),lty="dashed")
dev.off()

myfit2$lambda.min
coe <- coef(myfit, s = myfit2$lambda.min)
coe
act_index <- which(coe != 0)
act_index 
act_coe <- coe[act_index]
act_coe 
row.names(coe)[act_index]
