# Supplementary material for: Development of a novel prediction model based on protein structure for identifying RPE65-associated inherited retinal disease (IRDs) of missense variants
Source: PeerJ. 2023 Aug 2;11:e15702. doi: 10.7717/peerj.15702 (PMC10404030; doi:10.7717/peerj.15702)
Supplement: Supplemental Information 1 [file peerj-11-15702-s006.zip › code/ROC.R]

#########Figure 3A

#install.packages("pROC")
library(pROC)
library(rms)
library(ggplot2)
setwd("")###set directory
non_tumor<-read.table("input.txt",header=T,sep="\t")
mylog3 <- glm(Disease~helix+beta_sheet+helix_helix_interacs+strands+beta_bulges+Fe.iron_center.+active_site_cavity+dimer_mediating_residues+blosum_62, data=non_tumor, family = binomial(link="logit"))
summary(mylog3)
pre <- predict(mylog3,type='response')
#get roc object
rocobj<-roc(non_tumor$Disease,pre)
#get AUC value
auc<-round(auc(non_tumor$Disease,pre),4)
####draw a ROC curve
ggroc(rocobj,color = "red",#roc color
      linetype = 1,
      size = 1,
      alpha = 1,
      legacy.axes = T)+
  geom_abline(intercept = 0,#abline
              slope = 1,#slope
              color = "grey",
              size = 1,
              linetype = 1)+#line type
  labs(x = "False Postive Rate(1 - Specificity)",
       y = "True Positive Rate(Sensivity or Recall)")+
  annotate("text",x = 0.70,y = 0.30,
           label = paste("AUC =",auc),
           size = 5,
           family = "serif")+
  coord_cartesian(xlim = c(0,1),
                  ylim = c(0,1))+
  theme_bw()+
  theme(panel.background = element_rect(fill = "transparent"),
        axis.ticks.length = unit(0.4,"lines"),
        axis.ticks = element_line(color = "black"),
        axis.line = element_line(size = 0.5,
                                 colour = "black"),
        axis.title = element_text(colour = "black",
                                  size = 10,
                                  face = "bold"),
        axis.text = element_text(colour = "black",
                                 size = 10,
                                 face = "bold"),
        text = element_text(size = 8,
                            color = "black",
                            family = "serif"))
