# Supplementary material for: Development of a novel prediction model based on protein structure for identifying RPE65-associated inherited retinal disease (IRDs) of missense variants
Source: PeerJ. 2023 Aug 2;11:e15702. doi: 10.7717/peerj.15702 (PMC10404030; doi:10.7717/peerj.15702)
Supplement: Supplemental Information 1 [file peerj-11-15702-s006.zip › code/input-vus.txt]

Missense	score	risk
V90I	90.47723	<0.1
D375N	92.23333	<0.1
N373S	92.23333	<0.1
E399K	95.03333	<0.1
V240I	107.27723	<0.1
S397G	108.9	<0.1
N345S	110.61056	<0.1
S511N	111.71056	<0.1
T400S	114.73333	<0.1
E158D	123.9439	0.1-0.2
I100L	123.9439	0.1-0.2
E74Q	123.9439	0.1-0.2
P376S	125.56667	0.1-0.2
T390I	125.56667	0.1-0.2
V384F	125.56667	0.1-0.2
D375H	125.56667	0.1-0.2
I3V	125.77723	0.1-0.2
E456Q	126.7439	0.1-0.2
L346F	127.27723	0.1-0.2
L265F	127.27723	0.1-0.2
R413H	128.37723	0.1-0.2
N301S	131.41056	0.1-0.2
R347H	140.47723	0.1-0.2
T94A	140.47723	0.1-0.2
E519K	140.61056	0.1-0.2
D509N	140.61056	0.1-0.2
D509N	140.61056	0.1-0.2
A507S	140.61056	0.1-0.2
E481K	140.61056	0.1-0.2
S468T	140.61056	0.1-0.2
T432S	140.61056	0.1-0.2
N282S	140.61056	0.1-0.2
N248S	140.61056	0.1-0.2
R234Q	140.61056	0.1-0.2
Q213K	140.61056	0.1-0.2
N175S	140.61056	0.1-0.2
N150S	140.61056	0.1-0.2
E74K	140.61056	0.1-0.2
E20K	140.61056	0.1-0.2
T18S	140.61056	0.1-0.2
D353H	143.9439	0.1-0.2
H7R	144.07723	0.1-0.2
Q4H	144.07723	0.1-0.2
S511R	145.0439	0.1-0.2
K303N	148.07723	0.1-0.2
D87G	157.1439	0.2-0.3
T525N	157.27723	0.2-0.3
A478T	157.27723	0.2-0.3
P470H	157.27723	0.2-0.3
H441R	157.27723	0.2-0.3
A360T	157.27723	0.2-0.3
N248K	157.27723	0.2-0.3
A179V	157.27723	0.2-0.3
A179T	157.27723	0.2-0.3
A132V	157.27723	0.2-0.3
P111H	157.27723	0.2-0.3
T105N	157.27723	0.2-0.3
T86N	157.27723	0.2-0.3
T86A	157.27723	0.2-0.3
F57L	157.27723	0.2-0.3
L36F	157.27723	0.2-0.3
V251I	158.67723	0.2-0.3
V189I	158.67723	0.2-0.3
I183V	158.67723	0.2-0.3
L450V	160.31056	0.2-0.3
N316D	163.11056	0.2-0.3
D445G	164.7439	0.2-0.3
D445H	164.7439	0.2-0.3
V103M	168.85345	0.2-0.3
A357D	173.81056	0.2-0.3
R347L	173.81056	0.2-0.3
I520T	173.9439	0.2-0.3
D477H	173.9439	0.2-0.3
P463T	173.9439	0.2-0.3
T432P	173.9439	0.2-0.3
P412S	173.9439	0.2-0.3
Q213P	173.9439	0.2-0.3
P111T	173.9439	0.2-0.3
P111S	173.9439	0.2-0.3
D110G	173.9439	0.2-0.3
T105I	173.9439	0.2-0.3
I98T	173.9439	0.2-0.3
F200V	176.7439	0.2-0.3
T188I	176.7439	0.2-0.3
H29R	176.97723	0.2-0.3
V353G	177.27723	0.2-0.3
S117F	177.41056	0.2-0.3
R413C	178.37723	0.3-0.4
K154N	179.77723	0.3-0.4
Y338C	188.85345	0.3-0.4
C169R	190.47723	0.3-0.4
G496R	190.61056	0.3-0.4
H475P	190.61056	0.3-0.4
G428W	190.61056	0.3-0.4
G333E	190.61056	0.3-0.4
S307F	190.61056	0.3-0.4
E217V	190.61056	0.3-0.4
P210R	190.61056	0.3-0.4
G75E	190.61056	0.3-0.4
E74G	190.61056	0.3-0.4
L38R	190.61056	0.3-0.4
V19E	190.61056	0.3-0.4
R515Q	192.01056	0.3-0.4
D473N	192.01056	0.3-0.4
D473N	192.01056	0.3-0.4
I325M	192.01056	0.3-0.4
V139M	192.01056	0.3-0.4
V47M	192.01056	0.3-0.4
S281C	193.6439	0.3-0.4
G244D	193.6439	0.3-0.4
T162I	193.6439	0.3-0.4
T27I	193.6439	0.3-0.4
D409H	196.4439	0.4-0.5
V128F	202.18679	0.4-0.5
P499L	207.27723	0.4-0.5
D482Y	207.27723	0.4-0.5
P412L	207.27723	0.4-0.5
D126Y	207.27723	0.4-0.5
D218Y	207.27723	0.4-0.5
G53V	207.27723	0.4-0.5
W37S	207.27723	0.4-0.5
V485A	208.67723	0.4-0.5
A292T	208.67723	0.4-0.5
K208N	208.67723	0.4-0.5
V166A	208.67723	0.4-0.5
H76R	208.67723	0.4-0.5
L42F	208.67723	0.4-0.5
W402S	210.3	0.4-0.5
G436E	213.11056	0.5-0.6
G48E	213.11056	0.5-0.6
F103S	218.85345	0.5-0.6
V486F	225.3439	0.5-0.6
P320S	225.3439	0.5-0.6
R366S	225.3439	0.5-0.6
G528R	242.01056	0.6-0.7
Y433C	242.01056	0.6-0.7
Y318C	242.01056	0.6-0.7
Q165L	242.01056	0.6-0.7
H68P	242.01056	0.6-0.7
H241R	245.62012	0.6-0.7
R44L	242.01056	0.6-0.7
