# Supplementary material for: Development of a novel prediction model based on protein structure for identifying RPE65-associated inherited retinal disease (IRDs) of missense variants
Source: PeerJ. 2023 Aug 2;11:e15702. doi: 10.7717/peerj.15702 (PMC10404030; doi:10.7717/peerj.15702)
Supplement: Supplemental Information 1 [file peerj-11-15702-s006.zip › code/input.txt]

Missense	Disease	AA change	helix	sheet	loop	beta_sheet	gamma_turns	beta_turns	helices	helix_helix_interacs	strands	beta_hairpins	beta_bulges	Fe(iron_center)	active_site_cavity	membrane_binding_residues	dimer_mediating_residues	blosum_62
F16S	1	1	1	0	0	0	0	0	1	1	0	0	0	0	0	0	0	-2
L22P	1	0	0	0	1	0	0	1	0	0	0	0	0	0	0	0	0	-3
P25L	1	0	0	0	1	0	0	1	0	0	0	0	0	0	0	0	0	-3
G32C	1	1	0	0	1	0	0	0	0	0	1	0	0	0	0	0	0	-3
G32V	1	0	0	0	1	0	0	0	0	0	1	0	0	0	0	0	0	-3
P35L	1	0	0	0	1	0	0	1	0	0	0	0	0	0	0	0	0	-3
G40D	1	1	0	1	0	1	0	0	0	0	1	0	0	0	0	0	0	-1
G40S	1	1	0	1	0	1	0	0	0	0	1	0	0	0	0	0	0	0
R44Q	1	1	0	1	0	1	0	0	0	0	1	0	0	0	0	0	0	1
C45R	1	1	0	1	0	1	0	0	0	0	1	0	1	0	0	0	0	-3
G46E	1	1	0	1	0	1	0	0	0	0	1	0	0	0	0	0	0	-2
F50S	1	1	0	0	1	0	0	0	0	0	0	0	0	0	0	0	0	-2
H59Q	1	1	0	0	1	0	0	1	0	0	0	0	0	0	0	0	0	0
L60P	1	0	0	0	1	0	0	1	0	0	0	0	0	0	1	0	0	-3
G63E	1	1	0	0	1	0	0	1	0	0	0	0	0	0	0	0	0	-2
Q64E	1	1	0	1	0	1	0	0	0	0	1	1	1	0	0	0	0	2
L67R	1	1	0	1	0	1	0	0	0	0	1	1	0	0	0	0	0	-2
H68Y	1	1	0	1	0	1	0	0	0	0	1	1	0	0	0	0	0	2
F70S	1	1	0	1	0	1	0	0	0	0	1	1	0	0	0	0	0	-2
F70V	1	0	0	1	0	1	0	0	0	0	1	1	0	0	0	0	0	-1
Y79H	1	1	0	1	0	1	0	0	0	0	1	1	0	0	0	0	0	2
R81I	1	1	0	1	0	1	0	0	0	0	1	1	0	0	0	0	0	-3
R82K	1	0	0	1	0	1	0	0	0	0	1	1	0	0	0	0	0	2
F83L	1	0	0	1	0	1	0	0	0	0	1	1	0	0	0	0	0	0
R85C	1	1	0	0	1	0	1	0	0	0	0	0	0	0	0	0	0	-3
R91Q	1	1	1	0	0	0	0	0	1	0	0	0	0	0	0	0	0	1
R91P	1	1	1	0	0	0	0	0	1	0	0	0	0	0	0	0	0	-2
R91W	1	1	1	0	0	0	0	0	1	0	0	0	0	0	0	0	0	-3
E95Q	1	1	1	0	0	0	0	0	1	0	0	0	0	0	0	0	0	2
V99I	1	0	0	0	1	0	0	0	0	0	0	0	0	0	0	0	0	3
T101I	1	1	0	0	1	0	0	0	0	0	0	0	0	0	0	0	0	-1
E102K	1	1	0	0	1	0	0	1	0	0	0	0	0	0	0	0	0	1
G104R	1	1	0	0	1	0	0	1	0	0	0	0	0	0	0	0	0	-2
G104D	1	1	0	0	1	0	0	1	0	0	0	0	0	0	0	0	0	-1
G104S	1	1	0	0	1	0	0	1	0	0	0	0	0	0	0	0	0	0
G104V	1	0	0	0	1	0	0	1	0	0	0	0	0	0	0	0	0	-3
C112Y	1	0	0	0	1	0	0	1	0	0	0	0	0	0	0	1	0	-2
N114H	1	1	0	0	1	0	0	0	0	0	0	0	0	0	0	1	0	1
I115T	1	1	0	0	1	0	0	0	1	1	0	0	0	0	0	1	0	-1
R118S	1	1	0	0	1	0	0	0	1	1	0	0	0	0	0	1	0	-1
Y122H	1	1	0	0	1	0	0	0	1	1	0	0	0	0	0	1	0	2
T129I	1	1	0	0	1	0	0	0	0	0	0	0	0	0	1	0	0	-1
N135K	1	1	0	1	0	1	0	0	0	0	1	1	1	0	0	0	0	0
G140E	1	1	0	0	1	0	0	1	0	0	0	0	0	0	0	0	0	-2
D142G	1	1	0	1	0	1	0	1	0	0	1	1	0	0	0	0	0	-1
Y144D	1	1	0	1	0	1	0	0	0	0	1	1	0	0	0	0	0	-3
Y144H	1	1	0	1	0	1	0	0	0	0	1	1	0	0	0	0	0	2
A145D	1	1	0	1	0	1	0	0	0	0	1	1	0	0	0	0	0	-2
A145P	1	0	0	1	0	1	0	0	0	0	1	1	0	0	0	0	0	-1
E148D	1	0	0	0	1	0	0	0	0	0	0	0	0	1	1	0	0	2
T149N	1	0	0	0	1	0	0	0	0	0	0	0	0	0	1	0	0	0
T153A	1	1	0	1	0	1	0	0	0	0	1	1	0	0	0	0	0	0
T162P	1	1	0	0	1	0	0	0	0	0	1	1	0	0	0	0	0	-1
D167Y	1	1	0	1	0	1	0	0	0	0	1	1	0	0	0	0	0	-3
V172D	1	1	0	0	1	0	1	0	0	0	0	0	0	0	0	0	0	-2
H180Q	1	1	0	0	1	0	0	1	0	0	0	0	0	1	1	0	0	0
P181L	1	0	0	0	1	0	0	1	0	0	0	0	0	0	0	0	0	-3
H182R	1	0	0	1	0	1	0	0	0	0	1	1	0	0	0	0	0	0
H182N	1	1	0	1	0	1	0	0	0	0	1	1	0	0	0	0	0	1
H182Y	1	1	0	1	0	1	0	0	0	0	1	1	0	0	0	0	0	2
G187E	1	1	0	1	0	1	0	1	0	0	0	0	1	0	0	0	0	-2
N205S	1	0	0	1	0	1	0	0	0	0	1	1	0	0	0	0	0	1
I206T	1	1	0	1	0	1	0	0	0	0	1	1	1	0	0	0	0	-1
D215G	1	1	0	0	1	0	0	1	0	0	0	0	0	0	0	0	0	-1
V226I	1	0	0	1	0	1	0	0	0	0	1	1	1	0	0	0	0	3
Q228P	1	1	0	1	0	1	0	0	0	0	1	1	0	0	0	0	0	-1
S238C	1	0	0	0	1	0	0	0	0	0	0	0	0	0	0	0	0	-1
Y239D	1	1	0	0	1	0	0	0	0	0	0	0	0	0	1	0	0	-3
V240F	1	0	0	0	1	0	0	0	0	0	0	0	0	0	0	0	0	-1
H241L	1	1	0	0	1	0	0	0	0	0	0	0	0	1	1	0	0	-3
G244V	1	0	0	0	1	0	0	0	0	0	1	1	0	0	0	0	0	-3
Y249C	1	0	0	1	0	1	0	1	0	0	1	1	0	0	0	0	0	-2
V251F	1	0	0	1	0	1	0	0	0	0	1	1	0	0	0	0	0	-1
V287F	1	0	0	1	0	1	0	0	0	0	1	1	0	0	0	0	0	-1
T306I	1	1	0	1	0	1	0	0	0	0	1	1	0	0	0	0	0	-1
H313R	1	0	0	0	1	0	0	0	0	0	1	0	1	1	1	0	0	0
H313Q	1	1	0	0	1	0	0	0	0	0	1	0	1	1	1	0	0	0
Y318N	1	0	0	1	0	1	0	0	0	0	1	0	0	0	0	0	0	2
E319K	1	1	0	1	0	1	0	0	0	0	1	0	0	0	0	0	0	1
L328F	1	0	0	1	0	1	0	0	0	0	1	1	0	0	0	0	0	0
C330Y	1	0	0	1	0	1	0	0	0	0	1	1	0	0	0	0	0	-2
G333R	1	1	0	0	1	0	0	0	0	0	0	0	0	0	0	0	0	-2
L341S	1	1	1	0	0	0	0	0	0	0	0	0	0	0	1	0	0	2
V353E	1	1	1	0	0	0	0	0	1	1	0	0	0	0	0	0	0	-2
A360P	1	0	0	0	1	0	0	0	0	0	0	0	0	0	0	0	0	-1
P363R	1	1	0	1	0	1	0	0	0	0	1	1	0	0	0	0	0	-2
P363T	1	1	0	1	0	1	0	0	0	0	1	1	0	0	0	0	0	-1
Y368C	1	0	0	1	0	1	0	0	0	0	1	1	0	0	0	0	0	-2
Y368H	1	1	0	1	0	1	0	0	0	0	1	1	0	0	0	0	0	2
L370H	1	1	0	1	0	1	0	0	0	0	1	1	0	0	0	0	0	-3
P371L	1	0	0	1	0	1	0	1	0	0	1	1	0	0	0	0	0	-3
T385M	1	0	0	0	1	0	0	0	0	0	0	0	0	0	0	0	1	-1
T392P	1	1	0	1	0	1	0	0	0	0	1	1	0	0	0	0	1	-1
A393E	1	1	0	1	0	1	0	0	0	0	1	1	0	0	0	0	1	-1
A393G	1	0	0	1	0	1	0	0	0	0	1	1	0	0	0	0	1	0
L403P	1	0	0	1	0	1	0	0	0	0	1	1	0	0	0	0	1	-3
V407A	1	0	0	1	0	1	0	0	0	0	1	0	0	0	0	0	0	0
L408P	1	0	0	1	0	1	0	0	0	0	1	0	1	0	0	0	0	-3
S410P	1	1	0	0	1	0	0	0	0	0	1	0	0	0	0	0	0	-1
A415V	1	0	0	1	0	1	0	0	0	0	1	1	0	0	0	0	0	0
E417Q	1	1	0	1	0	1	0	0	0	0	1	1	0	1	1	0	0	2
E417G	1	1	0	1	0	1	0	0	0	0	1	1	0	1	1	0	0	-2
E417V	1	1	0	1	0	1	0	0	0	0	1	1	0	1	1	0	0	-2
Y431C	1	0	0	0	1	0	0	0	0	0	0	0	0	0	0	0	0	-2
A434E	1	1	0	1	0	1	0	0	0	0	1	1	0	0	0	0	0	-1
Y435C	1	0	0	1	0	1	0	0	0	0	1	1	0	0	0	0	0	-2
Y435H	1	1	0	1	0	1	0	0	0	0	1	1	0	0	0	0	0	2
G436V	1	0	0	1	0	1	0	0	0	0	1	1	1	0	0	0	0	-3
V443A	1	0	0	1	0	0	0	1	0	0	1	1	0	0	0	0	0	0
R446S	1	1	0	1	0	0	0	0	0	0	1	1	1	0	0	0	0	-1
N451Y	1	0	0	1	0	0	0	1	0	0	1	1	1	0	0	0	0	0
V452G	1	0	0	0	1	0	0	1	0	0	0	0	0	0	0	0	0	-3
T457N	1	0	0	1	0	1	0	0	0	0	1	1	0	0	0	0	0	0
W460C	1	0	0	1	0	1	0	0	0	0	1	1	0	0	0	0	0	-2
P467A	1	0	0	0	1	0	0	0	0	0	1	0	0	0	0	0	0	0
P470L	1	0	0	0	1	0	0	0	0	0	0	0	0	0	0	0	0	-3
V473D	1	1	0	1	0	1	0	0	0	0	1	1	0	0	0	0	0	-2
D477G	1	1	0	0	1	0	0	1	0	0	0	0	0	0	0	0	0	-1
D482N	1	1	0	0	1	0	1	1	0	0	0	0	0	0	0	0	0	1
D482G	1	1	0	0	1	0	1	1	0	0	0	0	0	0	0	0	0	-1
G484D	1	1	0	1	0	1	1	0	0	0	1	1	0	0	0	0	0	-1
G484V	1	0	0	1	0	1	1	0	0	0	1	1	0	0	0	0	0	-3
L505R	1	1	0	1	0	1	0	0	0	0	1	1	0	0	0	0	0	-2
R515W	1	1	0	1	0	1	0	0	0	0	1	1	0	0	0	0	0	-3
H527R	1	0	0	1	0	1	0	0	0	0	0	0	1	1	1	0	0	0
H527P	1	1	0	1	0	1	0	0	0	0	0	0	1	1	1	0	0	-2
G528V	1	0	0	1	0	1	0	0	0	0	1	0	0	0	0	0	0	-3
F530L	1	0	0	1	0	1	0	0	0	0	1	0	0	0	0	0	0	0
S533T	1	0	0	0	1	0	0	0	0	0	0	0	0	0	0	0	0	1
P467T	1	1	0	0	1	0	0	0	0	0	1	0	0	0	0	0	0	-1
P467S	1	1	0	0	1	0	0	0	0	0	1	0	0	0	0	0	0	-1
L437F	1	1	0	1	0	1	0	0	0	0	1	1	0	0	1	0	0	0
G436R	1	1	0	1	0	1	0	0	0	0	1	1	1	0	0	0	0	-2
A434V	1	1	0	1	0	1	0	0	0	0	1	1	0	0	0	0	0	0
A415T	1	1	0	1	0	1	0	0	0	0	1	1	0	0	0	0	0	0
P271S	1	1	1	0	0	0	0	1	0	0	0	0	0	0	0	1	0	-1
P327S	1	1	0	1	0	1	0	0	0	0	1	1	1	0	0	0	0	-1
P363S	1	1	0	1	0	1	0	0	0	0	1	1	0	0	0	0	0	-1
E335V	1	1	0	0	1	0	0	0	0	0	0	0	0	0	0	0	0	-2
H313P	1	1	0	0	1	0	0	0	0	0	1	0	1	1	1	0	0	-2
P308L	1	1	0	0	1	0	0	0	0	0	0	0	0	0	0	0	0	-3
R305I	1	1	0	1	0	1	0	0	0	0	1	1	0	0	0	0	0	-3
K294T	1	1	0	0	1	0	0	1	0	0	0	0	0	0	0	0	0	-1
V257G	1	1	0	1	0	1	0	0	0	0	1	1	0	0	0	0	0	-3
I225M	1	1	0	1	0	1	0	0	0	0	1	1	0	0	0	0	0	1
N191D	1	0	0	1	0	1	0	0	0	0	1	1	0	0	0	0	0	1
D186N	1	1	0	0	1	0	0	1	0	0	0	0	0	0	0	0	0	1
V136G	1	1	0	1	0	1	0	0	0	0	1	1	0	0	0	0	0	-3
H76P	1	1	0	1	0	1	0	1	0	0	1	1	0	0	0	0	0	-2
G63R	1	1	0	0	1	0	0	1	0	0	0	0	0	0	0	0	0	-2
F57S	1	1	0	0	1	0	0	0	0	0	0	0	0	0	0	0	0	-2
M1I	1	0	0	0	1	1	0	0	1	1	0	0	0	0	0	0	0	1
M1T	1	0	0	0	1	1	0	0	1	1	0	0	0	0	0	0	0	-1
S2Y	0	0	0	0	1	1	0	0	1	1	0	0	0	0	0	0	0	-2
I3T	0	1	0	0	1	1	0	0	1	1	0	0	0	0	0	0	0	-1
Q4R	0	1	0	0	1	0	0	0	1	1	0	0	0	0	0	0	0	1
E6K	0	1	0	0	1	0	0	0	1	1	0	0	0	0	0	0	0	1
P8S	0	1	0	0	1	0	0	1	1	1	0	0	0	0	0	0	0	-1
K13E	0	1	1	0	0	0	0	0	1	1	0	0	0	0	0	0	0	1
T18A	0	1	0	0	1	0	0	0	0	0	0	0	0	0	0	0	0	0
S23P	0	1	0	0	1	0	0	1	0	0	0	0	0	0	0	0	0	-1
S23Y	0	0	0	0	1	0	0	1	0	0	0	0	0	0	0	0	0	-2
S24L	0	1	0	0	1	0	0	1	0	0	0	0	0	0	0	0	0	-2
P25R	0	1	0	0	1	0	0	1	0	0	0	0	0	0	0	0	0	-2
L26F	0	0	0	0	1	0	0	0	0	0	1	0	0	0	0	0	0	0
L26P	0	0	0	0	1	0	0	0	0	0	1	0	0	0	0	0	0	-3
A28T	0	1	0	0	1	0	0	0	0	0	0	0	0	0	0	0	0	0
V30A	0	0	0	1	0	0	0	0	0	0	1	0	0	0	0	0	0	0
T31I	0	1	0	1	0	0	0	0	0	0	1	0	0	0	0	0	0	-1
G32S	0	1	0	0	1	0	0	0	0	0	1	0	0	0	0	0	0	0
I34F	0	0	0	0	1	0	0	0	0	0	0	0	0	0	0	0	0	0
I34T	0	1	0	0	1	0	0	0	0	0	0	0	0	0	0	0	0	-1
S41T	0	0	0	1	0	1	0	0	0	0	1	0	0	0	0	0	0	1
L49R	0	1	0	1	0	1	0	0	0	0	1	0	1	0	0	0	0	-2
F50Y	0	1	0	0	1	0	0	0	0	0	0	0	0	0	0	0	0	3
V52D	0	1	0	0	1	0	0	1	0	0	1	1	1	0	0	0	0	-2
G53E	0	1	0	0	1	0	0	1	0	0	0	0	0	0	0	0	0	-2
S54A	0	1	0	0	1	0	0	1	0	0	0	0	1	0	0	0	0	1
S54C	0	0	0	0	1	0	0	1	0	0	0	0	1	0	0	0	0	-1
S54Y	0	0	0	0	1	0	0	1	0	0	0	0	1	0	0	0	0	-2
E55D	0	0	0	0	1	0	0	1	0	0	1	1	1	0	0	0	0	2
P56S	0	1	0	0	1	0	0	0	0	0	1	1	0	0	0	0	0	-1
K69E	0	1	0	1	0	1	0	0	0	0	1	1	0	0	0	0	0	1
K69N	0	1	0	1	0	1	0	0	0	0	1	1	0	0	0	0	0	0
G75R	0	1	0	0	1	0	0	1	0	0	0	0	0	0	0	0	0	-2
F83S	0	1	0	1	0	1	0	0	0	0	1	1	0	0	0	0	0	-2
I84T	0	1	0	0	1	0	1	0	0	0	0	0	0	0	0	0	0	-1
I84V	0	0	0	0	1	0	1	0	0	0	0	0	0	0	0	0	0	3
R85L	0	1	0	0	1	0	1	0	0	0	0	0	0	0	0	0	0	-2
Y89F	0	1	1	0	0	0	0	0	1	0	0	0	0	0	0	0	0	3
A92S	0	1	1	0	0	0	0	0	1	0	0	0	0	0	0	0	0	1
E95K	0	1	1	0	0	0	0	0	1	0	0	0	0	0	0	0	0	1
I100K	0	1	0	0	1	0	0	0	0	0	0	0	0	0	0	0	0	-3
C106Y	0	0	0	0	1	0	0	0	0	0	0	0	0	0	0	0	0	-2
A107T	0	1	0	0	1	0	0	0	0	0	0	0	0	0	0	0	0	0
A107V	0	0	0	0	1	0	0	0	0	0	0	0	0	0	0	0	0	0
K113Q	0	1	0	0	1	0	0	1	0	0	0	0	0	0	0	1	0	1
I115V	0	0	0	0	1	0	0	0	1	1	0	0	0	0	0	1	0	3
F116L	0	0	0	0	1	0	0	0	1	1	0	0	0	0	0	1	0	0
S117Y	0	0	0	0	1	0	0	0	1	1	0	0	0	0	0	1	0	-2
R118K	0	0	0	0	1	0	0	0	1	1	0	0	0	0	0	1	0	2
F119V	0	0	0	0	1	0	0	0	1	1	0	0	0	0	0	1	0	-1
F120V	0	0	0	0	1	0	0	0	1	1	0	0	0	0	0	1	0	-1
F123L	0	0	0	0	1	0	0	0	1	1	0	0	0	0	0	1	0	0
R124Q	0	1	0	0	1	0	0	0	0	0	0	0	0	0	0	1	0	1
V126I	0	0	0	0	1	0	0	0	0	0	0	0	0	0	0	1	0	3
N131D	0	1	0	0	1	0	1	0	0	0	0	0	0	0	0	0	0	1
L133P	0	0	0	0	1	0	1	0	0	0	0	0	0	0	0	0	0	-3
V134I	0	0	0	1	0	1	0	0	0	0	0	0	1	0	1	0	0	3
V136F	0	0	0	1	0	1	0	0	0	0	1	1	0	0	0	0	0	-1
V136L	0	0	0	1	0	1	0	0	0	0	1	1	0	0	0	0	0	1
E141K	0	1	0	0	1	0	0	1	0	0	0	0	0	0	0	0	0	1
D142N	0	1	0	1	0	1	0	1	0	0	1	1	0	0	0	0	0	1
T147I	0	1	0	0	1	0	0	0	0	0	0	0	0	0	1	0	0	-1
T149A	0	1	0	0	1	0	0	0	0	0	0	0	0	0	1	0	0	0
I152V	0	0	0	1	0	1	0	0	0	0	1	1	0	0	0	0	0	3
T153S	0	0	0	1	0	1	0	0	0	0	1	1	0	0	0	0	0	1
I155T	0	1	0	1	0	1	0	0	0	0	1	1	0	0	0	0	0	-1
I155V	0	0	0	1	0	1	0	0	0	0	1	1	0	0	0	0	0	3
E158Q	0	1	0	0	1	0	0	1	0	0	0	0	0	0	0	0	0	2
T159S	0	0	0	0	1	0	0	1	0	0	0	0	0	0	0	0	0	1
I163V	0	0	0	1	0	1	0	0	0	0	1	1	1	0	0	0	0	3
K164T	0	1	0	1	0	1	0	0	0	0	1	1	1	0	0	0	0	-1
V166I	0	0	0	1	0	1	0	0	0	0	1	1	0	0	0	0	0	3
D167A	0	1	0	1	0	1	0	0	0	0	1	1	0	0	0	0	0	-2
L168V	0	0	1	0	0	0	0	0	1	0	0	0	0	0	0	0	0	1
Y171C	0	0	1	0	0	0	0	0	0	0	0	0	0	0	0	0	0	-2
G176A	0	0	0	0	1	0	0	0	0	0	0	0	0	0	0	0	0	0
A177T	0	1	0	0	1	0	0	0	0	0	0	0	0	0	0	0	0	0
T178A	0	1	0	0	1	0	0	1	0	0	0	0	0	0	0	0	0	0
H180R	0	0	0	0	1	0	0	1	0	0	0	0	0	1	1	0	0	0
H180Y	0	1	0	0	1	0	0	1	0	0	0	0	0	1	1	0	0	2
I183S	0	1	0	1	0	1	0	0	0	0	1	1	0	0	0	0	0	-2
I183T	0	1	0	1	0	1	0	0	0	0	1	1	0	0	0	0	0	-1
G187R	0	1	0	1	0	1	0	1	0	0	0	0	1	0	0	0	0	-2
V189L	0	0	0	1	0	1	0	0	0	0	1	1	0	0	0	0	0	1
I192T	0	1	0	1	0	1	0	0	0	0	1	1	0	0	0	0	0	-1
G193S	0	1	0	1	0	1	0	0	0	0	1	1	0	0	0	0	0	0
C195F	0	1	0	1	0	1	0	0	0	0	1	1	0	0	0	0	0	-2
G197R	0	1	0	1	0	1	0	1	0	0	1	1	1	0	0	1	0	-2
N199D	0	1	0	0	1	0	0	1	0	0	0	0	0	0	0	1	0	1
N199K	0	1	0	0	1	0	0	1	0	0	0	0	0	0	0	1	0	0
N199S	0	0	0	0	1	0	0	1	0	0	0	0	0	0	0	1	0	1
Y204F	0	1	0	1	0	1	0	0	0	0	1	1	0	0	0	0	0	3
Y204H	0	1	0	1	0	1	0	0	0	0	1	1	0	0	0	0	0	2
N205H	0	1	0	1	0	1	0	0	0	0	1	1	0	0	0	0	0	1
I206V	0	0	0	1	0	1	0	0	0	0	1	1	1	0	0	0	0	3
V207L	0	0	0	1	0	1	0	0	0	0	1	1	0	0	0	0	0	1
I209F	0	0	0	1	0	1	0	0	0	0	1	1	0	0	0	0	0	0
L212R	0	1	0	0	1	0	0	0	0	0	0	0	0	0	0	0	0	-2
A214S	0	1	0	0	1	0	0	1	0	0	0	0	0	0	0	0	0	1
K216E	0	1	0	0	1	0	0	1	0	0	0	0	0	0	0	0	0	1
E217D	0	0	0	0	1	0	0	0	0	0	0	0	0	0	0	0	0	2
E217G	0	1	0	0	1	0	0	0	0	0	0	0	0	0	0	0	0	-2
E217Q	0	1	0	0	1	0	0	0	0	0	0	0	0	0	0	0	0	2
P219L	0	0	1	0	0	0	0	0	1	0	0	0	0	0	0	0	0	-3
P219Q	0	1	1	0	0	0	0	0	1	0	0	0	0	0	0	0	0	-1
P219S	0	1	1	0	0	0	0	0	1	0	0	0	0	0	0	0	0	-1
I220V	0	0	1	0	0	0	0	0	1	0	0	0	0	0	0	0	0	3
S221N	0	0	1	0	0	0	0	0	1	0	0	0	0	0	0	0	0	1
K222N	0	1	1	0	0	0	0	0	1	0	0	0	0	0	0	0	0	0
E224A	0	1	0	1	0	1	0	0	0	0	1	1	0	0	0	0	0	-1
I225S	0	1	0	1	0	1	0	0	0	0	1	1	0	0	0	0	0	-2
I225T	0	1	0	1	0	1	0	0	0	0	1	1	0	0	0	0	0	-1
I225V	0	0	0	1	0	1	0	0	0	0	1	1	0	0	0	0	0	3
V226F	0	0	0	1	0	1	0	0	0	0	1	1	1	0	0	0	0	-1
Q228K	0	1	0	1	0	1	0	0	0	0	1	1	0	0	0	0	0	1
F229L	0	0	0	1	0	1	0	0	0	0	1	1	0	0	0	0	0	0
P230S	0	1	0	0	1	0	0	0	0	0	1	1	0	0	0	0	0	-1
P230T	0	1	0	0	1	0	0	0	0	0	1	1	0	0	0	0	0	-1
R234L	0	1	0	0	1	0	0	1	0	0	0	0	0	0	0	1	0	-2
P237L	0	0	0	0	1	0	0	0	0	0	0	0	0	0	0	0	0	-3
Y239H	0	1	0	0	1	0	0	0	0	0	0	0	0	0	1	0	0	2
S242G	0	1	0	0	1	0	0	0	0	0	0	0	0	0	0	0	0	0
S242N	0	0	0	0	1	0	0	0	0	0	0	0	0	0	0	0	0	1
E254D	0	0	0	1	0	1	0	0	0	0	1	1	0	0	0	0	0	2
T255S	0	0	0	0	1	0	0	0	0	0	0	0	0	0	0	0	0	1
P256L	0	0	0	0	1	0	0	0	0	0	0	0	0	0	0	0	0	-3
P256S	0	1	0	0	1	0	0	0	0	0	0	0	0	0	0	0	0	-1
K258T	0	1	0	1	0	1	0	0	0	0	1	1	0	0	0	0	0	-1
L261P	0	0	1	0	0	0	1	0	1	1	0	0	0	0	0	1	0	-3
K263Q	0	1	1	0	0	0	0	0	1	1	0	0	0	0	0	1	0	1
F264L	0	0	1	0	0	0	0	0	1	1	0	0	0	0	1	1	0	0
L265H	0	1	1	0	0	0	0	0	1	1	0	0	0	0	0	1	0	-3
L265I	0	0	1	0	0	0	0	0	1	1	0	0	0	0	0	1	0	2
L265P	0	0	1	0	0	0	0	0	1	1	0	0	0	0	0	1	0	-3
W268R	0	1	1	0	0	0	0	1	1	1	0	0	0	0	0	1	0	-3
L270I	0	0	1	0	0	0	0	1	0	0	0	0	0	0	0	1	0	2
W271C	0	0	1	0	0	0	0	1	0	0	0	0	0	0	0	1	0	-2
A273D	0	1	0	0	1	0	0	0	0	0	0	0	0	0	0	0	0	-2
A273S	0	1	0	0	1	0	0	0	0	0	0	0	0	0	0	0	0	1
A273V	0	0	0	0	1	0	0	0	0	0	0	0	0	0	0	0	0	0
Y275H	0	1	1	0	0	0	0	0	0	0	0	0	0	0	1	0	0	2
M276T	0	0	1	0	0	0	0	0	1	0	0	0	0	0	0	0	0	-1
M276V	0	1	1	0	0	0	0	0	1	0	0	0	0	0	0	0	0	1
F279V	0	0	0	1	0	1	0	0	0	0	1	1	0	0	1	0	0	-1
E280Q	0	1	0	1	0	1	0	0	0	0	1	1	0	0	0	0	0	2
T284I	0	1	0	0	1	0	0	1	0	0	0	0	0	0	0	0	0	-1
M285I	0	1	0	0	1	0	0	1	0	0	0	0	0	0	0	0	0	1
W288C	0	0	0	1	0	1	0	0	0	0	1	1	0	0	0	0	0	-2
W288L	0	1	0	1	0	1	0	0	0	0	1	1	0	0	0	0	0	-2
L289I	0	0	0	1	0	1	0	0	0	0	1	1	0	0	0	0	0	2
H290Y	0	1	0	1	0	1	0	0	0	0	1	1	1	0	0	0	0	2
I291T	0	1	0	1	0	1	0	0	0	0	1	1	0	0	0	0	0	-1
I291V	0	0	0	1	0	1	0	0	0	0	1	1	0	0	0	0	0	3
D293E	0	0	0	1	0	1	0	1	0	0	1	1	1	0	0	0	0	2
K294N	0	1	0	0	1	0	0	1	0	0	0	0	0	0	0	0	0	0
K295R	0	0	0	0	1	0	0	1	0	0	0	0	0	0	0	0	0	2
R296G	0	1	0	0	1	0	0	1	0	0	0	0	0	0	0	0	0	-2
K298N	0	1	0	1	0	1	0	0	0	0	1	1	1	0	0	0	0	0
K298R	0	0	0	1	0	1	0	0	0	0	1	1	1	0	0	0	0	2
K298T	0	1	0	1	0	1	0	0	0	0	1	1	1	0	0	0	0	-1
Y299C	0	0	0	1	0	1	0	0	0	0	1	1	0	0	0	0	0	-2
L300F	0	0	0	0	1	0	0	0	0	0	1	1	0	0	0	0	0	0
N301T	0	0	0	0	1	0	0	0	0	0	1	1	1	0	0	0	0	0
N302D	0	1	0	0	1	0	0	0	0	0	1	1	1	0	0	0	0	1
N302S	0	0	0	0	1	0	0	0	0	0	1	1	1	0	0	0	0	1
P308S	0	1	0	0	1	0	0	0	0	0	0	0	0	0	0	0	0	-1
F309I	0	0	0	0	1	0	0	0	0	0	1	0	0	0	0	0	0	0
I315V	0	0	0	1	0	1	0	0	0	0	1	0	1	0	0	0	0	3
V326M	0	1	0	1	0	1	0	0	0	0	1	1	0	0	0	0	0	1
G333V	0	0	0	0	1	0	0	0	0	0	0	0	0	0	0	0	0	-3
E335Q	0	1	0	0	1	0	0	0	0	0	0	0	0	0	0	0	0	2
V337A	0	0	1	0	0	0	0	0	1	1	0	0	0	0	0	0	0	0
N339S	0	0	1	0	0	0	0	0	1	1	0	0	0	0	0	0	0	1
N339T	0	0	1	0	0	0	0	0	1	1	0	0	0	0	0	0	0	0
Y342H	0	1	0	0	1	0	0	0	0	0	0	0	0	0	0	0	0	2
A344D	0	1	1	0	0	0	0	0	1	1	0	0	0	0	0	0	0	-2
A344P	0	0	1	0	0	0	0	0	1	1	0	0	0	0	0	0	0	-1
A344V	0	0	1	0	0	0	0	0	1	1	0	0	0	0	0	0	0	0
R347C	0	1	1	0	0	0	0	0	0	0	0	0	0	0	0	0	0	-3
E348K	0	1	0	0	1	0	0	0	0	0	0	0	0	0	0	0	0	1
W350C	0	0	1	0	0	0	0	0	1	1	0	0	0	0	0	0	0	-2
E352D	0	0	1	0	0	0	0	0	1	1	0	0	0	0	0	0	0	2
N356K	0	1	1	0	0	0	0	0	1	1	0	0	0	0	0	0	0	0
N356M	0	0	1	0	0	0	0	0	1	1	0	0	0	0	0	0	0	-2
A357S	0	1	1	0	0	0	0	0	0	0	0	0	0	0	0	0	0	1
R358G	0	1	0	0	1	0	0	0	0	0	0	0	0	0	0	0	0	-2
K359N	0	1	0	0	1	0	0	0	0	0	0	0	0	0	0	0	0	0
A360S	0	1	0	0	1	0	0	0	0	0	0	0	0	0	0	0	0	1
A360V	0	0	0	0	1	0	0	0	0	0	0	0	0	0	0	0	0	0
P361H	0	1	0	0	1	0	0	0	0	0	0	0	0	0	0	0	0	0
P361S	0	1	0	0	1	0	0	0	0	0	0	0	0	0	0	0	0	-1
P363H	0	1	0	1	0	1	0	0	0	0	1	1	0	0	0	0	0	0
P363L	0	0	0	1	0	1	0	0	0	0	1	1	0	0	0	0	0	-3
P363S	0	1	0	1	0	1	0	0	0	0	1	1	0	0	0	0	0	-1
R366G	0	1	0	1	0	1	0	0	0	0	1	1	0	0	0	0	0	-2
R367T	0	1	0	1	0	1	0	0	0	0	1	1	0	0	0	0	0	-1
L370I	0	0	0	1	0	1	0	0	0	0	1	1	0	0	0	0	0	2
L372S	0	1	0	0	1	0	0	1	0	0	0	0	0	0	0	0	1	2
N373D	0	1	0	0	1	0	0	1	0	0	0	0	0	0	0	0	1	1
D375E	0	0	0	0	1	0	0	0	0	0	0	0	0	0	0	0	1	2
A377G	0	0	0	0	1	0	0	0	1	0	0	0	0	0	0	0	1	0
D378V	0	1	0	0	1	0	0	1	1	0	0	0	0	0	0	0	1	-3
T379R	0	1	0	0	1	0	0	1	0	0	0	0	0	0	0	0	1	-1
K381N	0	1	0	0	1	0	0	1	0	0	0	0	0	0	0	0	1	0
L386P	0	0	0	0	1	0	0	1	0	0	0	0	0	0	0	0	1	-3
P387A	0	0	0	0	1	0	0	1	0	0	0	0	0	0	0	0	1	0
P387R	0	1	0	0	1	0	0	1	0	0	0	0	0	0	0	0	1	-2
P387S	0	1	0	0	1	0	0	1	0	0	0	0	0	0	0	0	1	-1
P387T	0	1	0	0	1	0	0	1	0	0	0	0	0	0	0	0	1	-1
N388D	0	1	0	0	1	0	0	1	0	0	0	0	0	0	0	0	1	1
N388S	0	0	0	0	1	0	0	1	0	0	0	0	0	0	0	0	1	1
T389I	0	1	0	0	1	0	0	1	0	0	0	0	0	0	0	0	1	-1
T390P	0	1	0	0	1	0	0	0	0	0	0	0	0	0	0	0	1	-1
T390S	0	0	0	0	1	0	0	0	0	0	0	0	0	0	0	0	1	1
A391D	0	1	0	0	1	0	0	0	0	0	0	0	0	0	0	0	1	-2
T392I	0	1	0	1	0	1	0	0	0	0	1	1	0	0	0	0	1	-1
T392N	0	0	0	1	0	1	0	0	0	0	1	1	0	0	0	0	1	0
I394M	0	1	0	1	0	1	0	0	0	0	1	1	0	0	0	0	1	1
I394V	0	0	0	1	0	1	0	0	0	0	1	1	0	0	0	0	1	3
L395M	0	1	0	1	0	1	0	0	0	0	1	1	0	0	0	0	1	2
L395R	0	1	0	1	0	1	0	0	0	0	1	1	0	0	0	0	1	-2
C396R	0	1	0	1	0	1	0	1	0	0	0	0	1	0	0	0	1	-3
S397N	0	0	0	0	1	0	0	1	0	0	0	0	0	0	0	0	1	1
T400I	0	1	0	1	0	1	0	0	0	0	1	1	1	0	0	0	1	-1
I401V	0	0	0	1	0	1	0	0	0	0	1	1	0	0	0	0	1	3
L403M	0	1	0	1	0	1	0	0	0	0	1	1	0	0	0	0	1	2
P405H	0	1	0	0	1	0	0	0	0	0	0	0	0	0	0	0	0	0
P405S	0	1	0	0	1	0	0	0	0	0	0	0	0	0	0	0	0	-1
F409S	0	1	0	1	0	1	0	0	0	0	1	0	1	0	0	0	0	-2
P412T	0	1	0	0	1	0	0	1	0	0	0	0	0	0	0	0	0	-1
R413G	0	1	0	0	1	0	0	1	0	0	0	0	1	0	0	0	0	-2
R413P	0	1	0	0	1	0	0	1	0	0	0	0	1	0	0	0	0	-2
R413S	0	1	0	0	1	0	0	1	0	0	0	0	1	0	0	0	0	-1
F416S	0	1	0	1	0	1	0	0	0	0	1	1	0	0	0	0	0	-2
E417D	0	0	0	1	0	1	0	0	0	0	1	1	0	1	1	0	0	2
F418L	0	0	0	0	1	0	0	0	0	0	1	1	1	0	1	0	0	0
Q420L	0	1	0	0	1	0	0	0	0	0	1	1	0	0	0	0	0	-2
N422K	0	1	0	0	1	0	1	0	0	0	0	0	0	0	0	0	0	0
N422S	0	0	0	0	1	0	1	0	0	0	0	0	0	0	0	0	0	1
Q424P	0	1	1	0	0	0	0	0	1	0	0	0	0	0	0	0	0	-1
K425M	0	1	1	0	0	0	0	0	1	0	0	0	0	0	0	0	0	-1
K425R	0	0	1	0	0	0	0	0	1	0	0	0	0	0	0	0	0	2
C427R	0	1	0	0	1	0	0	1	0	0	0	0	0	0	0	0	0	-3
P430H	0	1	0	0	1	0	0	0	0	0	0	0	0	0	0	0	0	0
P430S	0	1	0	0	1	0	0	0	0	0	0	0	0	0	0	0	0	-1
Y431H	0	1	0	0	1	0	0	0	0	0	0	0	0	0	0	0	0	2
T432K	0	1	0	0	1	0	0	0	0	0	0	0	0	0	0	0	0	-1
Y433H	0	1	0	1	0	1	0	0	0	0	1	1	0	0	0	0	0	2
Y433N	0	0	0	1	0	1	0	0	0	0	1	1	0	0	0	0	0	2
L439F	0	0	0	1	0	1	0	1	0	0	1	1	0	0	1	0	0	0
H441N	0	1	0	0	1	0	0	1	0	0	0	0	0	0	0	0	0	1
D445E	0	0	0	1	0	0	0	0	0	0	1	1	1	0	0	0	0	2
R446G	0	1	0	1	0	0	0	0	0	0	1	1	1	0	0	0	0	-2
L447F	0	0	0	1	0	0	0	0	0	0	1	1	0	0	0	0	0	0
C448W	0	0	0	1	0	0	0	0	0	0	1	1	0	0	0	0	0	-2
K453E	0	1	0	0	1	0	0	1	0	0	0	0	0	0	0	0	0	1
T454S	0	0	0	0	1	0	0	1	0	0	0	0	0	0	0	0	0	1
K455R	0	0	0	1	0	1	0	1	0	0	0	0	1	0	0	0	0	2
V459A	0	0	0	1	0	1	0	0	0	0	1	1	0	0	0	0	0	0
E462D	0	0	0	0	1	0	0	1	0	0	0	0	0	0	0	0	0	2
Y466H	0	1	0	0	1	0	0	0	0	0	1	0	0	0	0	0	0	2
P470R	0	1	0	0	1	0	0	0	0	0	0	0	0	0	0	0	0	-2
V473F	0	0	0	1	0	1	0	0	0	0	1	1	0	0	0	0	0	-1
V473I	0	0	0	1	0	1	0	0	0	0	1	1	0	0	0	0	0	3
V473L	0	0	0	1	0	1	0	0	0	0	1	1	0	0	0	0	0	1
H475Q	0	1	0	0	1	0	0	1	0	0	0	0	0	0	0	0	0	0
H475Y	0	1	0	0	1	0	0	1	0	0	0	0	0	0	0	0	0	2
P476R	0	1	0	0	1	0	0	1	0	0	0	0	0	0	0	0	0	-2
P476T	0	1	0	0	1	0	0	1	0	0	0	0	0	0	0	0	0	-1
A478D	0	1	0	0	1	0	0	1	0	0	0	0	0	0	0	0	0	-2
A478G	0	0	0	0	1	0	0	1	0	0	0	0	0	0	0	0	0	0
A478V	0	0	0	0	1	0	0	1	0	0	0	0	0	0	0	0	0	0
L479V	0	0	0	0	1	0	0	0	0	0	0	0	0	0	0	0	0	1
D483V	0	1	0	0	1	0	1	1	0	0	0	0	0	0	0	0	0	-3
V485I	0	0	0	1	0	1	0	0	0	0	1	1	0	0	0	0	0	3
S488R	0	1	0	1	0	1	0	0	0	0	1	1	0	0	0	0	0	-1
V489M	0	1	0	1	0	1	0	0	0	0	1	1	0	0	0	0	0	1
V490M	0	1	0	1	0	1	0	0	0	0	1	1	0	0	0	0	0	1
V491A	0	0	0	1	0	1	0	0	0	0	1	1	0	0	0	0	0	0
V491L	0	0	0	1	0	1	0	0	0	0	1	1	0	0	0	0	0	1
A495G	0	0	0	0	1	0	0	1	0	0	0	0	0	0	0	0	0	0
Q497H	0	1	0	0	1	0	0	1	0	0	0	0	0	0	0	0	0	0
Q497R	0	1	0	0	1	0	0	1	0	0	0	0	0	0	0	0	0	1
K498N	0	1	0	0	1	0	0	0	0	0	0	0	0	0	0	0	0	0
A507G	0	0	0	0	1	0	0	1	0	0	0	0	0	0	0	0	0	0
A507V	0	0	0	0	1	0	0	1	0	0	0	0	0	0	0	0	0	0
K508N	0	1	0	0	1	0	0	1	0	0	0	0	0	0	0	0	0	0
D509N	0	1	0	0	1	0	0	1	0	0	0	0	0	0	0	0	0	1
E512K	0	1	0	0	1	0	0	0	0	0	1	1	0	0	0	0	0	1
V513A	0	0	0	1	0	1	0	0	0	0	1	1	1	0	0	0	0	0
V513F	0	0	0	1	0	1	0	0	0	0	1	1	1	0	0	0	0	-1
V518A	0	0	0	0	1	0	0	0	0	0	1	1	0	0	0	0	0	0
V518M	0	1	0	0	1	0	0	0	0	0	1	1	0	0	0	0	0	1
N521I	0	1	0	0	1	0	0	0	0	0	0	0	0	0	0	0	0	-3
N521T	0	0	0	0	1	0	0	0	0	0	0	0	0	0	0	0	0	0
I522V	0	0	0	0	1	0	0	0	0	0	0	0	0	0	0	0	0	3
P523S	0	1	0	0	1	0	0	0	0	0	0	0	0	0	0	0	0	-1
T525I	0	1	0	0	1	0	0	0	0	0	0	0	0	0	0	0	0	-1
H527Y	0	1	0	1	0	1	0	0	0	0	0	0	1	1	1	0	0	2
S533F	0	1	0	0	1	0	0	0	0	0	0	0	0	0	0	0	0	-2
S533Y	0	0	0	0	1	0	0	0	0	0	0	0	0	0	0	0	0	-2
