# Supplementary material for: Development of a novel prediction model based on protein structure for identifying RPE65-associated inherited retinal disease (IRDs) of missense variants
Source: PeerJ. 2023 Aug 2;11:e15702. doi: 10.7717/peerj.15702 (PMC10404030; doi:10.7717/peerj.15702)
Supplement: Supplemental Information 1 [file peerj-11-15702-s006.zip › code/Nom.R]

####Figure 2

#install.packages("rms")
######Logistic Regression Model and nomogram
library(rms)
library(regplot)

setwd("")###directory

non_tumor<-read.table("input.txt",header=T,sep="\t")
#####rename classification####
non_tumor$beta_sheet<-factor(non_tumor$beta_sheet,labels=c("No","Yes"))
non_tumor$gamma_turns<-factor(non_tumor$gamma_turns,labels=c("No","Yes"))
non_tumor$beta_turns<-factor(non_tumor$beta_turns,labels=c("No","Yes"))
non_tumor$helices<-factor(non_tumor$helices,labels=c("No","Yes"))
non_tumor$helix_helix_interacs<-factor(non_tumor$helix_helix_interacs,labels=c("No","Yes"))
non_tumor$strands<-factor(non_tumor$strands,labels=c("No","Yes"))
non_tumor$beta_hairpins<-factor(non_tumor$beta_hairpins,labels=c("No","Yes"))
non_tumor$beta_bulges<-factor(non_tumor$beta_bulges,labels=c("No","Yes"))
non_tumor$Fe.iron_center.<-factor(non_tumor$Fe.iron_center. ,labels=c("No","Yes"))
non_tumor$active_site_cavity<-factor(non_tumor$active_site_cavity,labels=c("No","Yes"))
non_tumor$membrane_binding_residues<-factor(non_tumor$membrane_binding_residues,labels=c("No","Yes"))
non_tumor$dimer_mediating_residues<-factor(non_tumor$dimer_mediating_residues,labels=c("No","Yes"))


######Logistic Regression#######
######Logistic Regression Model#####
ddist <- datadist(non_tumor)
options(datadist="ddist")
mylog <- glm(Disease~helix+beta_sheet+helix_helix_interacs+strands+beta_bulges+Fe.iron_center.+active_site_cavity+dimer_mediating_residues+blosum_62,family=binomial(link = "logit"),data = non_tumor) 
summary(mylog)
coefficients(mylog)
write.table(coefficients(mylog),file="mylog.csv")
exp(coefficients(mylog))
exp(confint(mylog))

mylog1<-lrm(Disease~helix+beta_sheet+helix_helix_interacs+strands+beta_bulges+Fe.iron_center.+active_site_cavity+dimer_mediating_residues+blosum_62,data=non_tumor,x=T,y=T)
#####nomogram
mynom1<- nomogram(mylog1, fun=plogis,fun.at=c(0.0001,0.1,0.2,0.3,0.4,0.5,0.6,0.7,0.8,0.9,0.9999),lp=F, funlabel="Risk of RPE65-IRDs")
######
pdf("Nom1.pdf",10,6)
plot(mynom1)
dev.off()

#####calculate C-index,Figure 3A####
library(Hmisc)
Cindex <- rcorrcens(non_tumor$Disease~predict(mylog1))
Cindex
