# Supplementary material for: Development of a novel prediction model based on protein structure for identifying RPE65-associated inherited retinal disease (IRDs) of missense variants
Source: PeerJ. 2023 Aug 2;11:e15702. doi: 10.7717/peerj.15702 (PMC10404030; doi:10.7717/peerj.15702)
Supplement: Supplemental Information 1 [file peerj-11-15702-s006.zip › code/mylog.csv]

x
(Intercept) -1.35196499583662
helix -0.421887396425695
beta_sheetYes 0.793573424781992
helix_helix_interacsYes -0.33173067692268
strandsYes 0.493099183510319
beta_bulgesYes -0.725010368911194
Fe.iron_center.Yes 1.50477258573643
active_site_cavityYes 0.707641909861768
dimer_mediating_residuesYes -1.21211919846484
blosum_62 -0.417592907521166
